# Supplementary material for: Biofortification of Vegetables with Iodine and Molybdenum for Healthy Nutrition: A Controlled Trial
Source: Nutrients. 2025 Dec 19;18(1):2. doi: 10.3390/nu18010002 (PMC12787933; doi:10.3390/nu18010002)
Supplement: Supplementary file 1 [file nutrients-18-00002-s001.zip]

Archive with 2 entries (2 files):
- questionario informativo Studio lattuga biofortificata 2023.pdf
- Table Dietary items.pdf
